# Supplementary material for: Comparison of computed tomography pulmonary angiography and point-of-care tests for pulmonary thromboembolism diagnosis in dogs
Source: J Small Anim Pract. 2014 Feb 13;55(4):190–7. doi: 10.1111/jsap.12185 (PMC4477636; doi:10.1111/jsap.12185)
Supplement: Supplementary file 1 — Table S1. Summary historical, physical examination, diagnostic, clinicopathologic and treatment data for the 12 dogs with IMHA included in this study. [file jsap0055-0190-sd1.xlsx]

## Sheet: All info
Breed	Admission date	Age(Y)		Sex	Travel History	Location	Meds History	Drugs	Vax History	Vax	PR	RR	Temp	Icterus	Pigmenturia	TXR	AXR	AUS	Liv	Spl	LN	UC	Ticks	ANA	Other	Alb	Glob	ALT	ALP	Bili	BUN	Creat	PCV	WBC	Neuts	Bands	Monos	AutoPlt	ManPlt	Retics	Poly	Aniso	Sphero	Agglut	Coombs	Type	1st drug	Dose	PRBCs
Giant Schnauzer	2010-04-30	8.83		MC							150	28	37.4			1		1				1	1										27	36.6	28.18	0.732	5.49	172		0.05		2		0		Positive	Pred	1.78mg/kg SID	0
Irish Setter	2010-08-21	7.16		FS	0	-	1	Pred, aza			124	48	38.4	0	0	1		1				1			Folate >24, cobalamin 740, FNA mass, BA stim	34	21.6	530	7099	9.3	5.1	54	31	30.8	27.72	0.62	2.46	9.5	Adequate	310000	2	2	0	1	N/A		Pred, aza	1mg/kg BID, 2mg/kg SID	0
Maltese Terrier	2012-11-14	2		MC							144	P+	38.4	1	1			1								33.9	67.2	424	1050	832.2	10.9	61	11	43.3	28.58	5.196	7.794	20.4	Adequate	0.002				1		Unknown	Dex, aza	0.25mg/kg SID	1 - RVS
GSD	2013-01-21	8.5		MC	1	France, Spain, Germany, Italy	1	Advantix Sept 2012	2012-09-01	DHPPiL + Rabies	120	38	39.5	1									1		Abdo CT	27.1	33.5	35	119	67.9	11.1	87	8	19.2	16.7	0.384	1.344	18	Adequate					0		Negative	Dex	0.3mg/kg SID	9
Cocker Spaniel	2009-11-21	5.08		ME																						28.2	23.4	94	1831	265.8	7.2	50	9	53.1	47.7	0	4.77	67.3	Adequate	0.584	2	3	Ghosts	1
Miniature Dachshund	2010-09-27	2.16		MC							160	48	39			1		1					1										5	54.7	43.21	4.376	6.017	49.5	Adequate							Positive	Dex	0.3mg/kg SID	2
Cocker Spaniel	2011-03-13	10.75		FS							206	42	38.6	0		1		1				1				34.8	30.7	90	217	7.1	12.1	62	11	13.4	10.8		1.06	178	Adequate	0.058	2		1	1		Negative	Dex	0.3mg/kg SID	3
ESS	2010-01-19	4		FS																						38	45.8	72	150	1102.3	17.6	92	6	32.7	29.1	2.62	0.65	8.3	80 min		3	2	3	0
Cairn Terrier	2010-06-28	10		FS							72	30	38.4					1	1			1			ACTH Stim (HAC)	28.3	25.9	1226	736	8.5	3.4	81	24	14.3	11.15	1.29	1.86	45.4	106	0.078	2	2	1	1	1	Positive	Pred, aza	3mg/kg SID, 2.5mg/kg SID	0
Keeshond	2011-01-04	10.83		MC							166	20	39	1		1		1				1				32	29.1	58	177	11.8	14.6	90	9	15.2	10.64	0.76	2.432	6.3	Adequate							Positive	Pred	2mg/kg BID	3
Tibetan Spaniel	2011-07-22	5.75		FS			1	Carprofen			140	16	38.7	0		1		1	1	1			1	1	ANA +VE	25.7	22.9	31	180	27	4.3	42	14	36.4	29.12	1.092	5.096	170	Adequate		2	2	1	1	1	Positive	Dex, ciclo	0.3mg/kg SID, 7.5mg/kg SID	2
Maltese Terrier	2013-01-07	5.08		FS	0	-	0		0		120	72	39.5	1												33	29.4	1161	65	68.6	20	122	18	14.6	10.95	1.46	1.606	Clumped						1		Positive	Dex	0.25mg/kg SID	2
[truncated: 10 more columns]
